# Supplementary material for: Fabrication and Characterization of Nanostructured Rock Wool as a Novel Material for Efficient Water-Splitting Application
Source: Nanomaterials (Basel). 2022 Jun 24;12(13):2169. doi: 10.3390/nano12132169 (PMC9267974; doi:10.3390/nano12132169)
Supplement: Supplementary file 1 [file nanomaterials-12-02169-s001.zip]

Archive with 1 entries (1 files):
- nanomaterials-1751934-supplementary.pdf
